# Supplementary material for: Characterising the loss-of-function impact of 5’ untranslated region variants in 15,708 individuals
Source: Nat Commun. 2020 May 27;11:2523. doi: 10.1038/s41467-019-10717-9 (PMC7253449; doi:10.1038/s41467-019-10717-9)
Supplement: Supplementary file 2 — Supplementary Dataset 1 [file 41467_2019_10717_MOESM2_ESM.txt]

Gene	Transcript	High-impact_uORF-perturbing_variants
PTEN	ENST00000371953	35
MEF2C	ENST00000340208	33
POLR1D	ENST00000302979	32
DLD	ENST00000205402	32
PUF60	ENST00000526683	30
STS	ENST00000217961	30
GRM1	ENST00000361719	28
NHS	ENST00000380060	28
UBA5	ENST00000356232	27
PCDH19	ENST00000373034	27
ROGDI	ENST00000322048	26
MEGF8	ENST00000334370	25
SATB2	ENST00000417098	24
FREM1	ENST00000422223	24
HLCS	ENST00000399120	24
CCDC8	ENST00000307522	24
NCKAP1	ENST00000360982	24
SOX2	ENST00000325404	23
HR	ENST00000381418	23
EFNB1	ENST00000204961	23
ZMYND10	ENST00000231749	23
CHST3	ENST00000373115	23
ALG9	ENST00000531154	22
RARB	ENST00000330688	22
FRMPD4	ENST00000380682	22
HYAL1	ENST00000266031	22
MGAT2	ENST00000305386	22
NKX2-5	ENST00000329198	22
EIF2AK3	ENST00000303236	22
ROBO3	ENST00000397801	21
NR2F1	ENST00000327111	21
TGFB3	ENST00000238682	21
TIMM8A	ENST00000372902	21
USP27X	ENST00000508866	21
BMPR2	ENST00000374580	21
ARID1A	ENST00000324856	20
NUS1	ENST00000368494	20
PC	ENST00000393960	20
NPC1	ENST00000269228	20
EIF2S3	ENST00000253039	20
SLC26A2	ENST00000286298	20
KMT2C	ENST00000262189	20
XIAP	ENST00000371199	20
NF1	ENST00000358273	20
TRIP13	ENST00000166345	20
CDH3	ENST00000264012	20
FBN1	ENST00000316623	20
BRWD3	ENST00000373275	20
PROP1	ENST00000308304	19
LGI4	ENST00000310123	19
RBM10	ENST00000377604	19
ARSA	ENST00000216124	19
DCHS1	ENST00000299441	19
COL11A2	ENST00000374708	19
MYO5B	ENST00000285039	19
AFF2	ENST00000370460	19
NOG	ENST00000332822	19
ANTXR1	ENST00000303714	19
PAX2	ENST00000428433	19
ACP5	ENST00000592828	19
SIX3	ENST00000260653	19
MMADHC	ENST00000428879	18
GLIS2	ENST00000262366	18
BBS9	ENST00000242067	18
AMPD2	ENST00000256578	18
ITGA8	ENST00000378076	18
FREM2	ENST00000280481	18
CRX	ENST00000221996	18
EDA	ENST00000374552	18
SMARCA4	ENST00000429416	18
CDKN1C	ENST00000414822	18
BRPF1	ENST00000383829	18
RNASEH2B	ENST00000336617	18
MMAA	ENST00000281317	18
PLP1	ENST00000418604	18
CHSY1	ENST00000254190	18
SETD5	ENST00000402198	18
LARP7	ENST00000509061	17
INPP5E	ENST00000371712	17
LAMP2	ENST00000434600	17
IRF6	ENST00000367021	17
CTNNA2	ENST00000466387	17
TBX3	ENST00000257566	17
TCN2	ENST00000215838	17
SLC52A3	ENST00000217254	17
DENND5A	ENST00000328194	17
RAI1	ENST00000353383	17
ANKH	ENST00000284268	17
CHMP1A	ENST00000397901	17
SOX10	ENST00000396884	17
FGF9	ENST00000382353	17
ANO5	ENST00000324559	17
ALS2	ENST00000264276	17
LRP2	ENST00000263816	17
IGSF1	ENST00000370903	17
MBOAT7	ENST00000245615	16
ARSB	ENST00000264914	16
FZD6	ENST00000358755	16
AMT	ENST00000273588	16
DLAT	ENST00000280346	16
IGF1	ENST00000307046	16
BRAT1	ENST00000340611	16
MMAB	ENST00000545712	16
GRIK2	ENST00000421544	16
CLCNKB	ENST00000375679	16
TBC1D24	ENST00000293970	16
PAX6	ENST00000419022	16
GNAI1	ENST00000351004	16
ABCB11	ENST00000263817	16
UROS	ENST00000368797	16
COL3A1	ENST00000304636	16
GUCY2C	ENST00000261170	16
PEX26	ENST00000329627	16
PIEZO1	ENST00000301015	16
NKX3-2	ENST00000382438	16
PAPSS2	ENST00000456849	16
BLOC1S6	ENST00000220531	16
PITX1	ENST00000265340	15
NDP	ENST00000378062	15
PPT1	ENST00000433473	15
MICU1	ENST00000361114	15
CREBBP	ENST00000262367	15
CEP290	ENST00000552810	15
PKD1	ENST00000262304	15
CLN8	ENST00000331222	15
VDR	ENST00000550325	15
THOC6	ENST00000326266	15
ALDH3A2	ENST00000339618	15
PTPN11	ENST00000351677	15
MSX1	ENST00000382723	15
CLMP	ENST00000448775	15
PRSS56	ENST00000449534	15
CC2D1A	ENST00000318003	15
ESCO2	ENST00000305188	15
ENG	ENST00000373203	15
ZEB2	ENST00000558170	15
CRB1	ENST00000367400	15
APC	ENST00000457016	15
SLC25A15	ENST00000338625	14
GDI1	ENST00000447750	14
GRHL3	ENST00000350501	14
DNMT3A	ENST00000264709	14
ACAN	ENST00000439576	14
DLL4	ENST00000249749	14
ARX	ENST00000379044	14
ASXL1	ENST00000375687	14
RPS26	ENST00000356464	14
PET100	ENST00000594797	14
FAS	ENST00000355740	14
TCF12	ENST00000438423	14
STRA6	ENST00000563965	14
PHF8	ENST00000357988	14
FOXP3	ENST00000376207	14
STAMBP	ENST00000394070	14
FZD4	ENST00000531380	14
POMGNT2	ENST00000344697	14
INPPL1	ENST00000298229	14
AVPR2	ENST00000358927	14
TRIM32	ENST00000450136	14
ZFYVE26	ENST00000347230	14
VHL	ENST00000256474	14
SDHB	ENST00000375499	14
DLG3	ENST00000374360	14
VLDLR	ENST00000382100	14
CNTNAP2	ENST00000361727	14
PIGO	ENST00000378617	14
STK11	ENST00000326873	14
HNF1B	ENST00000225893	14
ARHGAP31	ENST00000264245	14
BTK	ENST00000308731	13
JAGN1	ENST00000307768	13
KIF7	ENST00000394412	13
DLG4	ENST00000399510	13
TBCK	ENST00000273980	13
NIPBL	ENST00000282516	13
ASH1L	ENST00000392403	13
ERCC1	ENST00000013807	13
TUBA1A	ENST00000301071	13
MSH2	ENST00000233146	13
LRAT	ENST00000336356	13
RSPH1	ENST00000291536	13
LAMB1	ENST00000222399	13
SMOC1	ENST00000361956	13
CEP41	ENST00000223208	13
BRCA1	ENST00000471181	13
NDE1	ENST00000396355	13
TWIST1	ENST00000242261	13
ALDH18A1	ENST00000371224	13
DHCR7	ENST00000355527	13
UBE3B	ENST00000342494	13
AUTS2	ENST00000342771	13
AK2	ENST00000354858	13
FAM20C	ENST00000313766	13
GPC6	ENST00000377047	13
GNPTAB	ENST00000299314	13
LTBP2	ENST00000261978	12
PYGL	ENST00000216392	12
NMNAT1	ENST00000377205	12
EBP	ENST00000495186	12
CAPN3	ENST00000397163	12
ITPR1	ENST00000302640	12
GNPAT	ENST00000366647	12
AR	ENST00000374690	12
TUSC3	ENST00000503731	12
PREPL	ENST00000409936	12
EP300	ENST00000263253	12
DCX	ENST00000338081	12
COL11A1	ENST00000370096	12
MCOLN1	ENST00000264079	12
GNAO1	ENST00000262494	12
SPRED1	ENST00000299084	12
PAX3	ENST00000392069	12
SMG9	ENST00000270066	12
FOXG1	ENST00000382535	12
UVSSA	ENST00000389851	12
FLCN	ENST00000285071	12
DIS3L2	ENST00000325385	12
IGF2	ENST00000434045	12
POMT2	ENST00000261534	12
SAMHD1	ENST00000262878	11
SLC24A4	ENST00000532405	11
HACE1	ENST00000262903	11
NSDHL	ENST00000370274	11
TMEM67	ENST00000453321	11
AGA	ENST00000264595	11
TBCE	ENST00000366601	11
MYCN	ENST00000281043	11
NBN	ENST00000265433	11
TTN	ENST00000589042	11
FMN2	ENST00000319653	11
OPHN1	ENST00000355520	11
TBX5	ENST00000310346	11
ATM	ENST00000278616	11
WDR60	ENST00000407559	11
HIVEP2	ENST00000367603	11
HNF4A	ENST00000316099	11
RPS19	ENST00000598742	11
NLGN3	ENST00000358741	11
SLC25A20	ENST00000319017	11
HSD17B4	ENST00000504811	11
SMARCAL1	ENST00000357276	11
PAH	ENST00000553106	11
SOX5	ENST00000451604	11
HIBCH	ENST00000359678	11
PEX11B	ENST00000369306	11
ZC4H2	ENST00000374839	11
ERCC3	ENST00000285398	11
TBX20	ENST00000408931	11
RAD51	ENST00000382643	11
RAD21	ENST00000297338	11
ECEL1	ENST00000304546	11
PDHX	ENST00000227868	11
ACVRL1	ENST00000388922	11
TMPRSS6	ENST00000346753	11
RET	ENST00000355710	11
SLX4	ENST00000294008	11
PALB2	ENST00000261584	11
DEPDC5	ENST00000382112	11
CDC6	ENST00000209728	11
BIN1	ENST00000316724	11
WT1	ENST00000332351	11
GM2A	ENST00000357164	11
ANKRD11	ENST00000301030	10
TGFBR2	ENST00000359013	10
FRMD7	ENST00000298542	10
FKRP	ENST00000318584	10
MBD5	ENST00000407073	10
RERE	ENST00000337907	10
ACSL4	ENST00000340800	10
TBX1	ENST00000332710	10
HPGD	ENST00000296522	10
CHD7	ENST00000423902	10
ST3GAL5	ENST00000377332	10
MID1	ENST00000317552	10
COL6A3	ENST00000295550	10
DNMT3B	ENST00000328111	10
GLI2	ENST00000452319	10
ZMPSTE24	ENST00000372759	10
ZDHHC9	ENST00000357166	10
PSAP	ENST00000394936	10
NF2	ENST00000338641	10
CNTNAP1	ENST00000264638	10
DDX11	ENST00000407793	10
LRP5	ENST00000294304	10
HDAC4	ENST00000345617	10
BLM	ENST00000355112	10
ZMYND11	ENST00000397962	10
QRICH1	ENST00000395443	10
CNOT3	ENST00000406403	10
NAA10	ENST00000464845	10
PDHA1	ENST00000379806	10
CTNNB1	ENST00000349496	10
RB1	ENST00000267163	10
MYO5A	ENST00000399231	10
ETFDH	ENST00000511912	10
GALE	ENST00000374497	10
